# Supplementary material for: Effect of a Synbiotic Combination of 2′-Fucosyllactose and Lactiplantibacillus plantarum Hi188 on Skeletal Growth and Gut Microbial Metabolism in Growing Mice
Source: Nutrients. 2026 Mar 31;18(7):1123. doi: 10.3390/nu18071123 (PMC13074401; doi:10.3390/nu18071123)
Supplement: Supplementary file 1 [file nutrients-18-01123-s001.zip]

Archive with 1 entries (1 files):
- nutrients-4207125-supplementary materials.pdf
